# Supplementary material for: Lipotrichaibol A and Trichoderpeptides A–D: Five New Peptaibiotics from a Sponge-Derived Trichoderma sp. GXIMD 01001
Source: Mar Drugs. 2025 Jun 24;23(7):264. doi: 10.3390/md23070264 (PMC12298237; doi:10.3390/md23070264)
Supplement: Supplementary file 1 [file marinedrugs-23-00264-s001.zip]

Archive with 1 entries (1 files):
- marinedrugs-3688237-supplementary.pdf
